# Supplementary material for: Yeast Double Transporter Gene Deletion Library for Identification of Xenobiotic Carriers in Low or High Throughput
Source: mBio. 2021 Dec 14;12(6):e03221-21. doi: 10.1128/mbio.03221-21 (PMC8669479; doi:10.1128/mbio.03221-21)
Supplement: DATA SET S1 [file mbio.03221-21-sd001.xlsx]

## Sheet: Headline meaning
ORF
baseMean	mean of normalized counts for all samples
log2FoldChange	condition treated vs untreated
lfcSE	standard error: condition treated vs untreated
stat	Wald statistic: condition treated vs untreated
pvalue	Wald test p-value: condition treated vs untreated
padj	BH adjusted p-values

## Sheet: 1,10-Phenanthroline
ORF	baseMean	log2FoldChange	lfcSE	stat	pvalue	padj
YCR028C	20.0891	1.03186	0.809226	1.59793	0.206197	0.498409
YLR138W	5262.48	0.304222	0.0747636	16.5268	4.79677e-05	0.000707523
YJL214W	3946.63	0.196918	0.0640244	9.45353	0.00210743	0.0230887
YFL055W	1355.64	0.175056	0.0830706	4.44199	0.0350653	0.196189
YMR011W	2603.64	0.155632	0.0635487	6.00038	0.0143028	0.112515
YDR406W	3961.19	0.153456	0.0664392	5.33347	0.0209197	0.13714
YFL040W	2438.35	0.153368	0.0737268	4.32883	0.037472	0.196189
YPR138C	6668.79	0.150452	0.0620986	5.86793	0.0154192	0.113717
YOL158C	3463.32	0.14215	0.0567372	6.2741	0.0122515	0.103263
YDR384C	456.681	0.132561	0.15966	0.688744	0.406592	0.672574
YIL013C	7724.26	0.130334	0.0506482	6.62181	0.0100738	0.0914387
YBR180W	2425.99	0.119129	0.0664718	3.21308	0.073052	0.290588
YPL092W	5005.09	0.108443	0.057621	3.54075	0.0598783	0.26169
YDL199C	6417.44	0.103097	0.063691	2.61961	0.10555	0.364405
YBR294W	5212.43	0.101268	0.0623454	2.63827	0.104317	0.364405
YNR056C	5636.8	0.0987316	0.0614408	2.58198	0.108086	0.364405
YFL050C	1754.48	0.0971443	0.0737738	1.73498	0.187776	0.492391
YGR121C	8511.11	0.0940182	0.0504213	3.47642	0.0622494	0.262337
YGL114W	4044.81	0.0898097	0.0663408	1.83226	0.175861	0.492391
YHR092C	2325.03	0.0794273	0.0654678	1.47179	0.225063	0.510721
YOR011W	5318.79	0.0779897	0.0523197	2.22153	0.136098	0.434043
YDR046C	6338.47	0.0742085	0.0522866	2.01424	0.155829	0.471482
YCR098C	5175.2	0.0727248	0.0722981	1.01233	0.314345	0.6143
YAL067C	16036.8	0.070099	0.0493585	2.0168	0.155567	0.471482
YPR198W	3748.47	0.0669798	0.0530875	1.59252	0.206967	0.498409
YGR260W	3442.11	0.0649777	0.0818387	0.63049	0.427176	0.672574
YML116W	7452.9	0.0641005	0.0595603	1.15818	0.281842	0.593882
YPL265W	666.742	0.0638209	0.106832	0.357081	0.550132	0.763712
YDR536W	7201.07	0.0636312	0.047517	1.7933	0.180524	0.492391
YCR011C	8164.31	0.0625199	0.0532855	1.37683	0.240642	0.525848
YMR279C	4705.35	0.0603865	0.0483242	1.56141	0.21146	0.499045
YHL040C	967.622	0.0572188	0.0887983	0.415182	0.519351	0.729565
YJL093C	3734.84	0.0566791	0.064653	0.768753	0.380603	0.664366
YPR192W	5102.09	0.0535876	0.0514536	1.08451	0.297692	0.595384
YNL318C	6021.29	0.0534754	0.0724757	0.544579	0.460541	0.679298
YBR296C	4190.92	0.0532246	0.0598567	0.79059	0.373922	0.664366
YLL052C	1032.04	0.0512573	0.109215	0.220291	0.638818	0.785214
YML047C	4857.8	0.0508619	0.0676208	0.565676	0.451982	0.678003
YOL020W	3204.66	0.050744	0.0581349	0.761947	0.38272	0.664366
YNL275W	9564.41	0.0489512	0.0424201	1.33183	0.24848	0.533103
YBR298C	281.053	0.0484091	0.164315	0.0879592	0.766788	0.861723
YJR152W	6015.13	0.0425723	0.0473988	0.806768	0.369077	0.664366
YDR497C	7216.64	0.0382758	0.0577182	0.439739	0.507248	0.729565
YNR055C	10496.2	0.0382532	0.0488269	0.61405	0.433267	0.672704
YIL120W	6497.16	0.0354682	0.0672715	0.278155	0.597913	0.771445
YML123C	6629.68	0.0342183	0.064109	0.284872	0.593525	0.771445
YKL217W	5648.98	0.0286137	0.0507256	0.318181	0.572703	0.771445
YPL004C	207.475	0.0273748	0.244283	0.0128995	0.909574	0.966983
YKR106W	5523.18	0.0247626	0.0497272	0.248083	0.618428	0.776325
YLL028W	6395.95	0.0237271	0.055539	0.18258	0.669165	0.805729
YOR071C	9314.46	0.0233669	0.0434534	0.289176	0.590749	0.771445
YEL065W	6984.72	0.0218512	0.0525535	0.172875	0.67757	0.807608
YER166W	4859.15	0.021781	0.0650708	0.112054	0.737818	0.856611
YLR081W	14669.8	0.0173314	0.0556725	0.0969125	0.755567	0.857278
YFL011W	485.06	0.013061	0.117152	0.0126286	0.910525	0.966983
YHR094C	3075.92	0.00985728	0.0803141	0.0151403	0.902071	0.966983
YHL047C	2968.66	0.00767525	0.064884	0.0140007	0.905811	0.966983
YGR281W	3340.39	0.00500013	0.0636552	0.00625124	0.936981	0.966983
YDR508C	7806.24	0.00393184	0.0546175	0.00522077	0.942399	0.966983
YOR273C	6037.98	0.00249243	0.0759655	0.00113818	0.973087	0.977303
YPR156C	302.071	-0.00210614	0.149668	0.000809408	0.977303	0.977303
YKR039W	18363.7	-0.00476054	0.053172	0.00803673	0.928567	0.966983
YBR008C	4890.53	-0.00509296	0.0517919	0.00988241	0.920812	0.966983
YBR069C	190.187	-0.00896317	0.179146	0.00251242	0.960024	0.976576
YGR055W	4497.85	-0.0100081	0.0749002	0.0179973	0.893281	0.966983
YOL103W	3444.97	-0.0153149	0.0702594	0.0475228	0.827431	0.921103
YLR130C	11604.3	-0.0174065	0.0546885	0.101365	0.750197	0.857278
YER056C	5599.24	-0.0251083	0.0758114	0.109723	0.74046	0.856611
YMR319C	8861.52	-0.0294655	0.0511101	0.332428	0.564233	0.771445
YOR153W_1	1055.44	-0.0312446	0.0840161	0.138345	0.709932	0.837719
YBR295W	6745.06	-0.0318147	0.0660128	0.232437	0.629723	0.782182
YLL061W	1749.27	-0.0381774	0.0879433	0.188532	0.664141	0.805729
YBL042C	6059.08	-0.0419421	0.0523205	0.64264	0.422756	0.672574
YPL274W	2740.5	-0.0443252	0.0681471	0.423134	0.515378	0.729565
YKR050W	13139	-0.0470125	0.0618224	0.578243	0.447002	0.678003
YDR073W	6967.29	-0.0473678	0.0473927	0.998962	0.317562	0.6143
YCR010C	3288.78	-0.048817	0.0615295	0.629651	0.427483	0.672574
YNR002C	8598.38	-0.0488492	0.0460063	1.1274	0.288331	0.595384
YBR043C	2551.8	-0.0508471	0.0623443	0.665284	0.414701	0.672574
YJL212C	6476.78	-0.0540462	0.0564346	0.917166	0.33822	0.633492
YOR328W	7545.25	-0.0556509	0.0578466	0.925476	0.336041	0.633492
YOR202W	301484	-0.0559438	0.0343181	2.65725	0.103079	0.364405
YOR306C_1	3788.31	-0.0587465	0.070289	0.698615	0.40325	0.672574
YJR054W	8277.86	-0.0658474	0.0808613	0.663025	0.415494	0.672574
YBR068C	4716.34	-0.0674763	0.0522832	1.66561	0.196848	0.498409
YNL291C	731.667	-0.0683963	0.122705	0.310981	0.577079	0.771445
YIL088C	1602.07	-0.0693641	0.0926226	0.560852	0.453917	0.678003
YPL058C	2160.64	-0.069752	0.0799446	0.761515	0.382855	0.664366
YPR201W	5955.8	-0.072062	0.0563221	1.63694	0.200746	0.498409
YKL174C	5759.12	-0.0813734	0.0498617	2.66318	0.102695	0.364405
YMR177W	4543.82	-0.0816018	0.0600723	1.84502	0.174364	0.492391
YGR224W	742.777	-0.0883287	0.125091	0.499138	0.479879	0.699083
YPL036W	193.487	-0.0918315	0.179162	0.263092	0.608004	0.771445
YNL065W	5725.81	-0.09374	0.0707261	1.75624	0.185094	0.492391
YNL268W_2	1189.16	-0.0942486	0.0901626	1.09261	0.295894	0.595384
YNL142W	12983.4	-0.0978731	0.0422028	5.37788	0.0203936	0.13714
YEL063C	7862.94	-0.111696	0.0510623	4.78354	0.028733	0.178447
YHL016C	5378.79	-0.113363	0.0562675	4.05857	0.0439478	0.199455
YOR348C	2742.41	-0.122142	0.068337	3.19468	0.0738783	0.290588
YDR387C	150.176	-0.129285	0.249386	0.26871	0.604199	0.771445
YGL077C	1682.24	-0.147308	0.0726721	4.10799	0.042681	0.199455
YOL122C	1498.29	-0.164198	0.0792332	4.29431	0.0382402	0.196189
YKR103W	5250.55	-0.202564	0.0659875	9.41486	0.00215234	0.0230887
YPR124W	710.37	-0.22055	0.105838	4.3419	0.0371855	0.196189
YLR237W	4416.38	-0.228504	0.0764151	8.93478	0.00279792	0.0275128
YDR438W	445.117	-0.259368	0.127856	4.11129	0.0425979	0.199455
YDR011W	5880.62	-0.260609	0.0576536	20.4143	6.23606e-06	0.000147171
YJL129C_2	5765.64	-0.263976	0.0497622	28.1116	1.14516e-07	3.37822e-06
YHR096C	118.022	-0.293498	0.240113	1.49313	0.221732	0.510721
YNR072W	1603.74	-0.336428	0.0971359	11.9745	0.000539348	0.00707145
YIL121W	91.3552	-0.374849	0.312766	1.43634	0.230733	0.513708
YLR092W	57.8192	-0.498837	0.369829	1.81669	0.177708	0.492391
YJR005W	368.198	-0.565336	0.13489	17.5236	2.83759e-05	0.000478336
YLL048C	8037.59	-0.731571	0.0637223	130.569	3.07651e-30	1.21009e-28
YBR021W	239.823	-0.773632	0.173906	19.7129	8.99896e-06	0.000176979
YLR428C	19.9162	-1.24349	0.783032	2.48117	0.115217	0.377654
YER145C	3458.79	-1.6951	0.0850526	380.633	9.05964e-85	1.06904e-82
YJR040W	1094.76	-2.09107	0.114787	316.594	7.99416e-71	4.71655e-69

## Sheet: 3,4-Dichloroisocoumarin
ORF	baseMean	log2FoldChange	lfcSE	stat	pvalue	padj
YCR028C	14.3056	0.882681	0.732355	1.44233	0.229762	0.437289
YFL055W	1092.85	0.297899	0.090189	10.9066	0.00095822	0.00744628
YGR260W	2865.39	0.27955	0.0673373	17.2207	3.32794e-05	0.000392697
YJL093C	3062.77	0.232224	0.0725277	10.2468	0.0013692	0.00926589
YNR002C	7304.88	0.227886	0.0478655	22.6527	1.94085e-06	3.27171e-05
YFL040W	1922.01	0.217857	0.0758305	8.25368	0.00406695	0.0208652
YCR011C	6643.23	0.216104	0.060428	12.7812	0.000350121	0.00297297
YDR387C	130.279	0.210861	0.225333	0.876929	0.349044	0.572045
YJR152W	4909.78	0.205497	0.0548107	14.0516	0.000177858	0.00190794
YLL052C	839.323	0.201823	0.112845	3.19873	0.0736957	0.20431
YML116W	6023.47	0.19919	0.0557349	12.7673	0.000352725	0.00297297
YFL050C	1400.84	0.199081	0.0917293	4.71065	0.0299764	0.107188
YBR298C	228.143	0.196281	0.194693	1.01701	0.313228	0.520577
YFL011W	397.855	0.189494	0.131507	2.07811	0.149425	0.32052
YNL291C	614.961	0.18263	0.128389	2.02403	0.154827	0.32052
YMR279C	3783.48	0.182407	0.0621964	8.59942	0.00336271	0.0180363
YAL067C	12839.1	0.179738	0.0574543	9.78206	0.00176223	0.0109444
YDR384C	355.538	0.164227	0.161372	1.03639	0.308663	0.520318
YPR192W	4081.71	0.161727	0.0523183	9.55714	0.00199174	0.0117512
YCR098C	4111.64	0.160622	0.0676196	5.64192	0.017536	0.06675
YBR180W	1894.87	0.160435	0.0843391	3.61899	0.0571234	0.168514
YOL158C	2679.68	0.157072	0.0650186	5.83711	0.0156916	0.0617201
YNL318C	4810.33	0.157026	0.0735796	4.55369	0.0328478	0.113686
YER056C	4593.72	0.155568	0.0584322	7.08731	0.00776316	0.0339279
YPL265W	527.046	0.136855	0.117023	1.36948	0.241902	0.446006
YPL274W	2243.12	0.131528	0.0701089	3.52058	0.0606111	0.174442
YNL268W_2	988.642	0.128331	0.0902242	2.02485	0.154745	0.32052
YDR438W	390.04	0.125454	0.137432	0.834871	0.360868	0.582267
YOL122C	1273.61	0.125412	0.0861104	2.12203	0.145194	0.317276
YGR224W	615.69	0.122328	0.10692	1.31045	0.252313	0.451106
YDL199C	4964.96	0.118377	0.0753986	2.46441	0.116452	0.274371
YCR010C	2683.41	0.117739	0.0664048	3.1445	0.0761833	0.20431
YBR296C	3285.73	0.105863	0.0610842	3.00438	0.0830396	0.214303
YOL103W	2764.95	0.105029	0.0662063	2.51728	0.112605	0.27117
YEL063C	6515.94	0.102379	0.0537234	3.63165	0.0566906	0.168514
YPR198W	2918.47	0.0994402	0.058293	2.91146	0.0879524	0.216216
YNR055C	8253.96	0.0989842	0.0579502	2.91745	0.0876262	0.216216
YBR295W	5391.14	0.0760922	0.0586798	1.68174	0.194693	0.389386
YMR177W	3691.51	0.0748483	0.0653448	1.31251	0.25194	0.451106
YDR497C	5625.14	0.0747398	0.0631083	1.40269	0.236274	0.442546
YPL092W	3796.39	0.0689689	0.0650959	1.12273	0.289332	0.502076
YLL048C	7901.98	0.0671486	0.0488632	1.88867	0.169353	0.344545
YIL120W	5053.29	0.0649674	0.0533847	1.48149	0.223541	0.432424
YBR069C	150.086	0.0644703	0.211366	0.0930874	0.760288	0.873144
YBR294W	3950.39	0.0583007	0.0653135	0.796918	0.372016	0.585306
YPL036W	156.807	0.056029	0.2048	0.0748873	0.784349	0.873144
YDR406W	2938.56	0.0529635	0.0742593	0.508864	0.475631	0.676198
YHR092C	1770.87	0.04986	0.0735342	0.460307	0.497481	0.698842
YGR121C	6431.15	0.0434686	0.0568402	0.58491	0.444394	0.663779
YKL174C	4619.16	0.0385335	0.0523318	0.542535	0.461384	0.67214
YEL065W	5403.12	0.0364609	0.0560861	0.422778	0.515554	0.706991
YMR319C	6967.88	0.0326124	0.0529815	0.378926	0.538178	0.721648
YHR096C	101.125	0.0291394	0.268906	0.0117824	0.913562	0.9433
YDR508C	6058.57	0.0281593	0.0639468	0.193981	0.659624	0.80461
YER166W	3744.61	0.0255754	0.0610279	0.175747	0.675054	0.80461
YPL058C	1717.19	0.024613	0.0844782	0.085142	0.770446	0.873144
YJR054W	6562.51	0.0213526	0.0498092	0.184026	0.667936	0.80461
YOR273C	4674.98	0.0204145	0.0696853	0.0858323	0.769544	0.873144
YKR106W	4240.24	0.018117	0.0605024	0.0896759	0.76459	0.873144
YHL016C	4323.55	0.0149302	0.0595515	0.0628613	0.802029	0.876291
YNL275W	7253.12	0.00729265	0.0489783	0.0222088	0.881533	0.920539
YPR138C	4870.56	0.00333993	0.0564476	0.00363405	0.95193	0.968343
YGL077C	1359.23	-0.00191538	0.079422	0.000676466	0.97925	0.97925
YOR153W_1	820.22	-0.00428643	0.0967819	0.00203294	0.964037	0.972277
YLR130C	8969.65	-0.00518925	0.0513967	0.0102603	0.919318	0.9433
YOL020W	2411.77	-0.0125574	0.0659619	0.0363708	0.848752	0.894221
YIL013C	5648.01	-0.0141699	0.0539837	0.0691506	0.792578	0.874058
YNR056C	4168.43	-0.0145828	0.0698502	0.0435835	0.83463	0.887265
YLR237W	3645.43	-0.0167278	0.0604683	0.07652	0.78207	0.873144
YMR011W	1882.84	-0.020126	0.0692668	0.0847553	0.770954	0.873144
YNL142W	10249.5	-0.0230633	0.0520887	0.196027	0.657947	0.80461
YBL042C	4692.04	-0.023842	0.0510905	0.218011	0.64056	0.80461
YOR202W	234261	-0.0274923	0.0334487	0.675553	0.411122	0.630032
YBR043C	1977.18	-0.0300213	0.0681671	0.194092	0.659532	0.80461
YGR055W	3434.54	-0.0313076	0.0673603	0.215982	0.642118	0.80461
YKL217W	4256.4	-0.0317206	0.05415	0.343171	0.558005	0.723566
YML123C	4982.75	-0.0341692	0.0572463	0.356206	0.550621	0.723566
YDR536W	5349.81	-0.0368819	0.051538	0.512555	0.474035	0.676198
YOR011W	3925.51	-0.0418373	0.0555553	0.56712	0.451406	0.665823
YPR156C	228.981	-0.0437358	0.190692	0.053647	0.816835	0.88428
YHL040C	718.88	-0.0454554	0.106539	0.182007	0.669655	0.80461
YOR306C_1	2926.61	-0.0467314	0.0728503	0.411407	0.521256	0.706991
YBR068C	3647.43	-0.0535291	0.0591021	0.820102	0.36515	0.582267
YHL047C	2236.65	-0.0535291	0.0666455	0.645504	0.421725	0.637994
YJL214W	2777.28	-0.0552687	0.0669917	0.680873	0.409286	0.630032
YIL088C	1237.5	-0.06023	0.0910429	0.437491	0.508336	0.70569
YPR201W	4597.44	-0.0633241	0.0584423	1.17426	0.278529	0.490543
YLR081W	10948.3	-0.0711168	0.0457187	2.41979	0.119811	0.274371
YLL061W	1323.29	-0.087421	0.0834652	1.09825	0.294651	0.503896
YKR103W	4173.7	-0.102903	0.0594684	2.99461	0.083542	0.214303
YDR011W	4758.32	-0.105867	0.0531398	3.971	0.0462903	0.147629
YOR348C	2122.32	-0.105867	0.0697466	2.30668	0.128819	0.286804
YKR050W	9874.69	-0.117114	0.0437398	7.16848	0.00741956	0.0336734
YOR328W	5680.56	-0.120946	0.0578414	4.37097	0.0365563	0.119823
YJL212C	4868.24	-0.12295	0.0579143	4.50883	0.0337203	0.113686
YML047C	3519.21	-0.125306	0.0640223	3.83317	0.0502479	0.156033
YOR071C	6783.95	-0.138929	0.0487365	8.12621	0.00436297	0.0214513
YDR046C	4525.75	-0.14395	0.0561561	6.57238	0.0103573	0.0436487
YGL114W	2871	-0.144769	0.0641208	5.09837	0.0239484	0.0883096
YIL121W	74.7405	-0.181155	0.305723	0.351993	0.552987	0.723566
YNL065W	4269.77	-0.1892	0.0575443	10.8098	0.00100967	0.00744628
YLL028W	4581.74	-0.189371	0.0623612	9.21538	0.00239991	0.0134852
YJL129C_2	4500.43	-0.217883	0.0682541	10.1882	0.00141344	0.00926589
YPR124W	542.556	-0.245625	0.13812	3.16323	0.0753141	0.20431
YJR040W	1251.13	-0.262248	0.0927096	8.00318	0.00466953	0.0220402
YKR039W	12968.7	-0.264482	0.0409926	41.591	1.12511e-10	6.63816e-09
YGR281W	2346.27	-0.272125	0.0753878	13.0237	0.000307568	0.00297297
YJR005W	308.975	-0.276265	0.178033	2.4055	0.120909	0.274371
YER145C	3699.31	-0.288613	0.0596018	23.4421	1.28733e-06	3.03811e-05
YLR138W	3286.73	-0.296413	0.0676297	19.194	1.18085e-05	0.000154823
YHR094C	2136.58	-0.300419	0.0673595	19.8884	8.20975e-06	0.000121094
YLR428C	19.1953	-0.344874	1.62215	0.0451659	0.831699	0.887265
YDR073W	4860.86	-0.351141	0.0558913	39.4138	3.42863e-10	1.34859e-08
YLR092W	44.1649	-0.526324	0.415671	1.60478	0.205227	0.403613
YNR072W	1156.22	-0.558406	0.0951341	34.3878	4.51549e-09	1.33207e-07
YBR021W	195.076	-0.566646	0.227443	6.19949	0.0127787	0.0519962
YBR008C	3032.94	-0.716788	0.0635586	126.502	2.38721e-29	2.81691e-27
YPL004C	107.626	-1.4662	0.305378	22.6869	1.90659e-06	3.27171e-05

## Sheet: 5-Fluorocytosine
ORF	baseMean	log2FoldChange	lfcSE	stat	pvalue	padj
YER056C	429781	8.43803	0.166804	1342.04	8.27404e-294	9.59789e-292
YPL092W	7826.33	2.68421	0.223721	127.198	1.68163e-29	6.50229e-28
YBL042C	7587.33	2.21605	0.198457	114.229	1.16122e-26	3.36752e-25
YPL058C	2211.7	1.8365	0.360116	24.4443	7.64907e-07	8.06629e-06
YCR011C	5968.08	1.27384	0.332632	14.2156	0.000163013	0.000787897
YOR071C	6775.11	1.23507	0.34906	12.1566	0.000489146	0.00210152
YBR069C	139.338	1.22745	0.330655	13.5489	0.000232426	0.00103698
YPR192W	3514.73	1.14425	0.175044	41.7031	1.06243e-10	2.05402e-09
YER166W	3267.66	1.07009	0.37779	7.84715	0.00509009	0.0140583
YGR224W	516.65	1.05966	0.260143	16.2928	5.42707e-05	0.00031477
YOL122C	1052.9	1.02778	0.402571	6.38879	0.0114843	0.0283443
YBR043C	1679.8	0.968465	0.306623	9.79924	0.00174584	0.00613688
YMR279C	2968.14	0.961317	0.227668	17.5195	2.84375e-05	0.000173618
YDR073W	4527.72	0.944489	0.292275	10.2636	0.00135679	0.00524627
YPR138C	4043.7	0.944258	0.302936	9.54907	0.0020005	0.00648601
YDR046C	3930.13	0.933899	0.208095	19.8084	8.56035e-06	5.51667e-05
YPR201W	3716.98	0.835113	0.341269	5.90712	0.0150798	0.0356991
YNR055C	6113.77	0.765697	0.39944	3.63251	0.0566612	0.106011
YOL020W	1842.23	0.746152	0.413647	3.21891	0.0727922	0.131936
YLL061W	1021.31	0.708368	0.221599	10.1301	0.00145867	0.00545825
YHL040C	541.18	0.685055	0.310502	4.82913	0.0279828	0.0612454
YNL142W	7639.86	0.680215	0.34423	3.8693	0.0491769	0.0950754
YLR138W	2662.74	0.665049	0.233537	8.04149	0.00457179	0.0132582
YEL065W	3882.9	0.644298	0.20567	9.73611	0.00180682	0.00616446
YLL052C	566.134	0.632447	0.216064	8.5243	0.00350436	0.0104232
YOL158C	1829.51	0.622904	0.289516	4.59483	0.0320685	0.0671896
YFL011W	266.633	0.607333	0.364359	2.76297	0.0964691	0.164565
YLR081W	7994.33	0.59104	0.158592	13.7955	0.000203822	0.000945735
YOL103W	1884.7	0.574606	0.270614	4.48024	0.0342889	0.0697809
YGR281W	1804.49	0.562081	0.65694	0.727467	0.393706	0.496411
YER145C	2854.55	0.555535	0.27636	4.01661	0.0450542	0.0901084
YFL040W	1237.89	0.539679	0.283506	3.60447	0.0576245	0.106102
YDR011W	3397.95	0.509534	0.213443	5.67049	0.0172527	0.0400262
YOR202W	162045	0.497007	0.154158	10.3433	0.00129946	0.00519785
YJL093C	1921.57	0.484093	0.250186	3.72741	0.0535263	0.101788
YPR156C	156.528	0.456131	0.288791	2.50394	0.113562	0.188188
YOR011W	2684.67	0.455744	0.359416	1.60138	0.205708	0.305925
YCR098C	2542.45	0.385172	0.172837	4.95377	0.0260339	0.0580755
YLR130C	5857.89	0.373538	0.263294	2.00718	0.156557	0.245413
YBR068C	2420.17	0.36985	0.237215	2.42453	0.119449	0.195156
YPR198W	1832.35	0.366701	0.215994	2.87568	0.0899271	0.155695
YDR387C	78.0323	0.350582	0.398026	0.779929	0.377163	0.480779
YJL212C	3250.13	0.325606	0.238591	1.8587	0.172775	0.263709
YDL199C	3034.29	0.312034	0.217938	2.04613	0.152594	0.242478
YNR056C	2658.25	0.302777	0.382865	0.624237	0.429477	0.524414
YLL028W	3094.27	0.2988	0.227412	1.72341	0.189254	0.28511
YJR054W	4109.81	0.285918	0.244874	1.36114	0.24334	0.341741
YMR319C	4331.61	0.277742	0.181759	2.33162	0.12677	0.204241
YFL050C	818.259	0.273775	0.307553	0.791471	0.373656	0.480779
YHL016C	2673.77	0.246451	0.198914	1.53346	0.215593	0.308751
YJL214W	1740.55	0.220608	0.310914	0.502978	0.478194	0.566026
YOR273C	2851.05	0.215467	0.367645	0.343159	0.558011	0.653832
YPL265W	307.964	0.212089	0.280297	0.57328	0.448959	0.536899
YKR050W	6099.82	0.122722	0.424802	0.0834328	0.772698	0.853648
YAL067C	7134.04	0.118834	0.284335	0.174624	0.676034	0.768823
YLL048C	4538.37	0.0962709	0.28044	0.117824	0.731407	0.823721
YNL065W	2635.95	0.056752	0.322731	0.0309211	0.860417	0.924151
YLR092W	30.0496	0.0264344	0.604968	0.00219008	0.962674	0.971045
YKL217W	2464.43	0.0211004	0.186	0.0128746	0.909661	0.941516
YBR295W	2980.28	-0.00118169	0.399537	8.85913e-06	0.997625	0.997625
YNL268W_2	531.175	-0.0299979	0.320011	0.00879489	0.925283	0.941516
YNR072W	773.345	-0.0307181	0.300107	0.0104938	0.918408	0.941516
YGL077C	764.59	-0.0308865	0.271378	0.0129663	0.909341	0.941516
YOR348C	1230.84	-0.0448597	0.401865	0.0124606	0.911119	0.941516
YNL318C	2538.58	-0.0494364	0.432581	0.0130603	0.909014	0.941516
YPL036W	85.5633	-0.0601024	0.333861	0.0331039	0.855626	0.924151
YBR294W	2134.39	-0.0855666	0.268895	0.101267	0.750314	0.836889
YBR180W	982.19	-0.101238	0.371097	0.0744331	0.784988	0.859044
YNL275W	3902.6	-0.155316	0.15694	0.979089	0.322424	0.425013
YDR384C	179.511	-0.179616	0.314641	0.326864	0.567512	0.656724
YOR153W_1	438.017	-0.191215	0.24208	0.624657	0.429322	0.524414
YML047C	1949.62	-0.201305	0.355912	0.319675	0.571803	0.656724
YGR055W	1818.96	-0.247657	0.199809	1.53482	0.215391	0.308751
YBR008C	1939.61	-0.3029	0.177967	2.89326	0.0889509	0.155695
YNL291C	296.521	-0.30723	0.284677	1.16574	0.280278	0.37805
YBR296C	1598.44	-0.363345	0.475084	0.583438	0.444968	0.536899
YJR152W	2254.31	-0.435163	0.347329	1.56391	0.211093	0.308751
YOR328W	2923.46	-0.43837	0.375973	1.35434	0.244522	0.341741
YNR002C	3316.16	-0.444977	0.270234	2.701	0.100285	0.168595
YCR010C	1255.81	-0.478869	0.431801	1.22453	0.268473	0.370749
YHR092C	841.031	-0.512311	0.476849	1.14864	0.283835	0.378446
YKR039W	6760.63	-0.554002	0.183735	9.03785	0.00264446	0.00829075
YLR237W	1751.65	-0.556558	0.206094	7.25444	0.00707259	0.0186459
YDR406W	1366.32	-0.586112	0.423941	1.89879	0.168214	0.260171
YHR094C	1110.75	-0.606462	0.282584	4.57528	0.0324364	0.0671896
YJR040W	628.726	-0.687916	0.268043	6.5385	0.0105564	0.0266206
YDR536W	2482.08	-0.710319	0.751586	0.884335	0.347017	0.452292
YPL274W	977.206	-0.722909	0.292743	6.04096	0.0139777	0.0337794
YEL063C	2830.91	-0.772634	0.915174	0.704445	0.401294	0.500539
YML123C	2248.44	-0.811636	0.261194	9.53774	0.0020129	0.00648601
YDR438W	161.579	-0.938862	0.541635	2.95991	0.0853525	0.152321
YKL174C	1967.11	-0.944678	0.313798	8.91215	0.00283279	0.00864747
YBR298C	91.3713	-0.964397	0.48659	3.90203	0.0482279	0.094821
YJR005W	144.407	-0.990073	0.906681	1.17032	0.279335	0.37805
YIL088C	536.365	-1.0162	0.266678	14.3079	0.000155215	0.000782823
YGR121C	2660.81	-1.06513	0.22332	22.2779	2.35904e-06	1.84615e-05
YGL114W	1264.27	-1.07593	0.317374	11.2531	0.000794889	0.00329311
YMR177W	1502.17	-1.09001	0.187521	33.1476	8.54221e-09	1.23862e-07
YBR021W	97.0739	-1.11341	0.424795	6.81015	0.00906412	0.0233653
YGR260W	1053.55	-1.21543	0.25446	22.2551	2.38726e-06	1.84615e-05
YOR306C_1	1207.78	-1.22192	0.559943	4.62933	0.0314298	0.0671896
YFL055W	397.579	-1.22995	0.429382	7.993	0.00469587	0.0132859
YPR124W	235.68	-1.29058	0.271386	22.3844	2.23179e-06	1.84615e-05
YML116W	2158.14	-1.49323	0.379287	14.8725	0.000115027	0.000606505
YDR508C	2263.86	-1.60754	0.206179	58.1674	2.40735e-14	5.58504e-13
YMR011W	710.316	-1.64881	0.703919	5.219	0.0223413	0.0508156
YIL013C	2114.48	-1.68202	0.598617	7.48984	0.00620481	0.0167386
YKR106W	1521.69	-1.8814	0.326861	31.1523	2.38554e-08	3.07469e-07
YDR497C	1937.24	-2.03731	0.622881	9.9218	0.00163333	0.00592081
YKR103W	1518.66	-2.08335	0.498618	16.1587	5.82516e-05	0.000321771
YHL047C	782.56	-2.26294	0.454957	22.7079	1.88587e-06	1.82301e-05
YHR096C	34.0995	-2.31831	0.529747	21.113	4.32975e-06	2.95442e-05
YIL120W	1634.39	-2.60354	0.525048	21.9112	2.85569e-06	2.07038e-05
YPL004C	47.8592	-3.99804	0.756219	29.7439	4.9305e-08	5.71938e-07
YJL129C_2	1427.03	-4.76139	0.366029	131.839	1.62243e-30	9.41008e-29
YIL121W	22.9643	-5.88441	1.2784	38.8366	4.6081e-10	7.63629e-09

## Sheet: 8-Hydroxyquinoline
ORF	baseMean	log2FoldChange	lfcSE	stat	pvalue	padj
YPR124W	1223.7	1.34854	0.0849851	248.033	6.96984e-56	2.74147e-54
YCR028C	17.1836	0.927305	0.699089	1.7428	0.186785	0.537575
YLR428C	30.2667	0.475584	0.770426	0.379747	0.537739	0.906474
YOR153W_1	1076.58	0.305945	0.092206	10.9989	0.00091165	0.00672342
YGR260W	3348.55	0.268964	0.0751339	12.7979	0.000347015	0.00272985
YFL055W	1254.66	0.241458	0.0915339	6.95214	0.0083719	0.0519939
YLR138W	4629.98	0.23781	0.0612813	15.0432	0.000105079	0.000885666
YDR387C	154.21	0.234619	0.229909	1.04024	0.307766	0.712087
YPL265W	636.192	0.216312	0.115345	3.51485	0.0608212	0.224278
YMR319C	8616.07	0.180147	0.0455662	15.6219	7.73516e-05	0.000702114
YPL092W	4555.16	0.131965	0.0623854	4.47279	0.0344388	0.156299
YGR121C	7770.9	0.127316	0.0495892	6.59042	0.0102529	0.0576115
YNL268W_2	1157.37	0.125125	0.0923691	1.83524	0.17551	0.517755
YOR011W	4879.06	0.123579	0.0589927	4.38683	0.0362177	0.158285
YML116W	6818.52	0.103617	0.0541135	3.66629	0.0555237	0.211348
YLL048C	9349.11	0.0920334	0.0442757	4.3201	0.0376647	0.15873
YPL036W	185.804	0.0860602	0.202437	0.180783	0.670701	0.925611
YIL088C	1526.27	0.0855937	0.0892286	0.920008	0.337473	0.737441
YMR279C	4281.68	0.0845924	0.0526053	2.58565	0.107836	0.353464
YPL274W	2585.99	0.084386	0.0695928	1.47051	0.225265	0.602619
YFL040W	2143.75	0.081809	0.0768866	1.13243	0.287257	0.677927
YEL063C	7579.08	0.0800807	0.0483748	2.74	0.0978645	0.329943
YJR054W	7849.25	0.0771341	0.060619	1.61887	0.203249	0.568455
YGL114W	3632.03	0.0757165	0.0638234	1.40718	0.235525	0.604172
YBR008C	4536.12	0.0731223	0.0522817	1.95607	0.161934	0.502848
YDL199C	5722.94	0.0700742	0.0629119	1.24049	0.265377	0.639071
YFL011W	446.709	0.0689384	0.132078	0.272445	0.601696	0.925611
YML047C	4403.48	0.064696	0.0577339	1.25577	0.262452	0.639071
YKL174C	5459.95	0.0621352	0.0517428	1.44202	0.229812	0.602619
YML123C	6035.93	0.0602118	0.0516431	1.35945	0.243633	0.611675
YPL058C	2037.89	0.0598277	0.0790865	0.572243	0.449369	0.841675
YBR294W	4618.03	0.0505705	0.0619564	0.666301	0.414344	0.814877
YBR069C	174.954	0.0502489	0.217027	0.0537395	0.816679	0.944786
YKR106W	5020.51	0.0463947	0.0516354	0.807465	0.368871	0.777264
YOL158C	3018.77	0.0449058	0.0651184	0.475686	0.490383	0.868412
YAL067C	14333	0.043506	0.0453064	0.922101	0.336924	0.737441
YIL120W	5877.69	0.0424328	0.0495286	0.734024	0.391582	0.786073
YGL077C	1618.7	0.0422341	0.0761615	0.307509	0.579213	0.925611
YJR152W	5417.44	0.0375017	0.0474169	0.625521	0.429003	0.81649
YHL040C	867.222	0.0369753	0.104046	0.126312	0.722287	0.944786
YOL020W	2876.1	0.0361664	0.0602431	0.360449	0.548257	0.911187
YBR180W	2125.08	0.0356455	0.0709854	0.252163	0.615556	0.925611
YNL291C	684.126	0.0352493	0.133087	0.0701789	0.791076	0.944786
YDR536W	6433.83	0.0351559	0.0509956	0.475264	0.490575	0.868412
YFL050C	1547.04	0.0327605	0.0792809	0.170854	0.679354	0.925611
YJL093C	3341.38	0.031946	0.0719587	0.197087	0.657082	0.925611
YER056C	5153.69	0.0318543	0.0622981	0.261453	0.609123	0.925611
YJL214W	3353.88	0.0308818	0.0648893	0.226498	0.634133	0.925611
YCR011C	7281.17	0.0299362	0.0527178	0.322586	0.570057	0.925611
YIL121W	94.2645	0.0294545	0.304708	0.00939247	0.922794	0.983263
YER166W	4395.03	0.0291439	0.0581871	0.250863	0.616468	0.925611
YCR010C	3048.79	0.0290028	0.0683693	0.179954	0.671413	0.925611
YOL103W	3153.2	0.0263696	0.0644655	0.16739	0.682442	0.925611
YNR002C	7951.31	0.0226631	0.0457806	0.24506	0.620575	0.925611
YGR055W	4099.21	0.0192629	0.0616725	0.0975882	0.754743	0.944786
YBR296C	3735.92	0.0189996	0.0529298	0.128853	0.719624	0.944786
YMR177W	4239.63	0.0156249	0.0623967	0.0628229	0.802089	0.944786
YLR081W	13226.3	0.0149048	0.0494045	0.0910232	0.76288	0.944786
YNL275W	8511.4	0.00889082	0.049896	0.0317818	0.858507	0.964799
YDR438W	438.635	0.00808584	0.138425	0.00345611	0.95312	0.983263
YMR011W	2228.37	0.00749823	0.0703872	0.0114975	0.91461	0.983263
YOR273C	5456.49	0.00698686	0.0683094	0.0104853	0.918441	0.983263
YHR096C	117.507	0.00615028	0.280558	0.000482854	0.982469	0.990866
YCR098C	4558.82	0.00454992	0.0664128	0.00477113	0.944931	0.983263
YOR348C	2580.11	0.000791688	0.077509	0.000114981	0.991445	0.991445
YJL212C	5948.62	-0.00154006	0.0646934	0.000583729	0.980725	0.990866
YNR055C	9336.78	-0.00269944	0.0515983	0.00273858	0.958265	0.983263
YBR295W	6146.22	-0.00368349	0.0513862	0.00517864	0.942632	0.983263
YDR497C	6416.87	-0.00437757	0.064915	0.00462097	0.945803	0.983263
YBR068C	4341.6	-0.00918511	0.0607706	0.0228483	0.879852	0.970304
YOR071C	8309.04	-0.00936502	0.0558208	0.0281505	0.866755	0.964879
YKL217W	5026.58	-0.0111872	0.0513711	0.0474281	0.827601	0.948125
YLR130C	10487.4	-0.0126398	0.0477748	0.0700479	0.791267	0.944786
YNL318C	5307.27	-0.0129301	0.068486	0.0357248	0.850085	0.964519
YOR202W	275875	-0.014958	0.0322014	0.215773	0.642279	0.925611
YLL028W	5693.22	-0.0157158	0.0554137	0.0805308	0.776579	0.944786
YPR201W	5476.83	-0.017312	0.0668613	0.0670702	0.795651	0.944786
YDR406W	3359.54	-0.0206389	0.0662389	0.0971652	0.755258	0.944786
YOR328W	6885.72	-0.0223668	0.057579	0.150913	0.697665	0.935505
YLL052C	906.954	-0.0265816	0.106249	0.0627143	0.802256	0.944786
YNR056C	4850.28	-0.0365653	0.0570035	0.411486	0.521216	0.891356
YDR046C	5499.92	-0.0373193	0.0553946	0.454002	0.500441	0.868412
YEL065W	6167.44	-0.0399783	0.0502119	0.634125	0.425846	0.81649
YDR384C	387.754	-0.0405357	0.161776	0.0628986	0.801972	0.944786
YPR198W	3255.82	-0.0418856	0.0618984	0.45816	0.498485	0.868412
YBR298C	246.021	-0.0427421	0.178248	0.0575053	0.810483	0.944786
YIL013C	6553.4	-0.04451	0.052115	0.729526	0.393037	0.786073
YPR138C	5601.23	-0.0536175	0.0611166	0.769531	0.380362	0.786073
YGR281W	2945.22	-0.0611201	0.0856419	0.509515	0.475349	0.868412
YPR156C	265.814	-0.07481	0.174002	0.185176	0.666962	0.925611
YBR043C	2284.07	-0.0751843	0.0754185	0.99355	0.318876	0.723604
YHR092C	1980	-0.0881181	0.0698464	1.59124	0.207149	0.568455
YPR192W	4384.32	-0.0881485	0.0572219	2.37248	0.123491	0.393836
YOL122C	1385.96	-0.0898302	0.0971827	0.854463	0.355293	0.762265
YOR306C_1	3367.52	-0.102434	0.074372	1.89678	0.16844	0.509638
YNL142W	11623.2	-0.121637	0.0523987	5.38768	0.0202795	0.0997074
YKR050W	11544.9	-0.126289	0.0515427	6.00119	0.0142962	0.0733457
YHR094C	2644.75	-0.131629	0.0724375	3.3012	0.0692294	0.247548
YLL061W	1513.56	-0.163893	0.0822299	3.97026	0.0463106	0.186729
YHL016C	4773.13	-0.164822	0.0717908	5.26806	0.0217202	0.102519
YDR508C	6652.24	-0.165689	0.0505735	10.7285	0.00105497	0.00732273
YGR224W	648.515	-0.191806	0.114181	2.82008	0.0930918	0.323083
YLR092W	57.4509	-0.192233	0.371532	0.267386	0.605091	0.925611
YKR039W	15527.1	-0.198933	0.0410831	23.431	1.29473e-06	1.52778e-05
YNL065W	4962.01	-0.215683	0.0666727	10.4588	0.00122067	0.0080022
YDR073W	5911.05	-0.233455	0.0510352	20.9112	4.81081e-06	5.16069e-05
YBL042C	5099.33	-0.253324	0.0509316	24.7215	6.62397e-07	8.68476e-06
YHL047C	2428.2	-0.290262	0.0690238	17.6663	2.63256e-05	0.000258868
YJL129C_2	5073	-0.345678	0.0567903	36.9815	1.19258e-09	2.34541e-08
YJR005W	348.335	-0.401099	0.202114	3.92852	0.0474736	0.186729
YKR103W	4447.09	-0.406802	0.0683296	35.3458	2.76067e-09	4.6537e-08
YDR011W	5051.63	-0.421595	0.0543279	60.0758	9.12744e-15	2.69259e-13
YNR072W	1375.71	-0.504994	0.0889966	32.1141	1.45376e-08	2.14429e-07
YLR237W	3646.35	-0.523738	0.0697503	56.1466	6.72622e-14	1.58739e-12
YBR021W	227.016	-0.600324	0.232785	6.61655	0.0101035	0.0576115
YPL004C	145.348	-0.824241	0.322036	6.48	0.0109095	0.0585146
YJR040W	936.574	-2.55225	0.111887	500.692	6.71982e-111	3.96469e-109
YER145C	2656.85	-3.13121	0.0759841	1602.25	0	0

## Sheet: Artesunate
ORF	baseMean	log2FoldChange	lfcSE	stat	pvalue	padj
YLR138W	5043.22	0.907781	0.0652641	190.965	1.95793e-43	3.81797e-42
YGR260W	3412.71	0.786369	0.0651149	144.599	2.62833e-33	4.39307e-32
YLL028W	6245.28	0.717304	0.0600763	141.382	1.32718e-32	1.941e-31
YNR072W	1760.77	0.716383	0.08607	68.844	1.06571e-16	8.31254e-16
YLL048C	9002.48	0.49616	0.0489959	102.155	5.13439e-24	5.71008e-23
YDR438W	409.492	0.343852	0.122083	7.94128	0.00483197	0.0128487
YJL093C	3031.2	0.291811	0.0623551	21.8885	2.88954e-06	1.40865e-05
YLR130C	9590.92	0.270385	0.0513344	27.7136	1.40667e-07	7.83716e-07
YEL063C	6667.83	0.254373	0.0503699	25.4849	4.45867e-07	2.2681e-06
YNR002C	7124.1	0.248763	0.0471454	27.8242	1.32856e-07	7.7721e-07
YBR069C	155.007	0.240722	0.202253	1.41914	0.233545	0.350317
YDR387C	126.842	0.229848	0.205842	1.24988	0.263575	0.376076
YBR180W	1879.65	0.226623	0.0676302	11.2347	0.000802801	0.00284629
YML116W	5874.52	0.221099	0.0571264	14.9725	0.000109089	0.000490901
YMR279C	3704.31	0.214446	0.0574772	13.9193	0.000190828	0.000769894
YLL052C	815.011	0.2116	0.0988008	4.59129	0.0321348	0.0596789
YPL058C	1770.73	0.201353	0.0690836	8.50155	0.00354844	0.010361
YOL158C	2634.29	0.199993	0.0630638	10.0593	0.0015158	0.0048628
YPR192W	3980.86	0.183183	0.0554786	10.9035	0.000959839	0.0032086
YMR319C	7091.77	0.172808	0.0594017	8.45981	0.00363079	0.010361
YNL318C	4680.44	0.172652	0.0737865	5.47377	0.019304	0.0418253
YOR011W	4099.15	0.172563	0.0585098	8.69815	0.00318533	0.00955598
YPL092W	3809.26	0.169292	0.0571687	8.7703	0.00306176	0.00942699
YGL077C	1397.85	0.169159	0.0708755	5.70373	0.0169289	0.03809
YGR281W	2637.42	0.168606	0.0723542	5.43061	0.0197868	0.04209
YMR177W	3695.19	0.168297	0.0599391	7.88419	0.00498687	0.0129659
YGR121C	6500.08	0.165065	0.0597476	7.63073	0.0057382	0.0142844
YDL199C	4883.8	0.164442	0.0569893	8.32548	0.00390928	0.0108901
YOR071C	7279.28	0.158337	0.0471123	11.2947	0.000777295	0.00284199
YML047C	3756.98	0.156464	0.0586364	7.12157	0.00761621	0.0184504
YOR273C	4723.15	0.142546	0.0683494	4.34913	0.0370279	0.0676915
YPL265W	509.991	0.137184	0.113076	1.47482	0.224587	0.341255
YNL268W_2	958.129	0.133266	0.0842947	2.50358	0.113588	0.194908
YLR081W	11380.2	0.13316	0.0499842	7.09566	0.00772708	0.0184504
YCR011C	6208.81	0.122212	0.0540402	5.11473	0.0237236	0.0465845
YJR152W	4602.53	0.1193	0.0501893	5.65269	0.0174286	0.0384744
YDR536W	5461.84	0.115496	0.056	4.25401	0.0391578	0.070484
YOL103W	2683.68	0.114375	0.0723159	2.50212	0.113693	0.194908
YPR198W	2821.38	0.0971584	0.063571	2.33709	0.126325	0.211144
YMR011W	1890.92	0.0862336	0.0663341	1.69165	0.193384	0.309944
YOR202W	235749	0.0846066	0.0364089	5.39923	0.0201456	0.04209
YDR406W	2871.31	0.0805197	0.073975	1.18503	0.276334	0.38953
YNL142W	10269.3	0.0769175	0.0487961	2.48487	0.114946	0.194908
YBR296C	3145.69	0.0759447	0.0599003	1.60866	0.20468	0.323122
YIL121W	78.8397	0.0719735	0.265077	0.0739717	0.785639	0.867168
YKR106W	4174.56	0.0675603	0.0547313	1.52446	0.216945	0.333981
YNR055C	7864.47	0.0557887	0.0491881	1.28659	0.256677	0.37388
YER056C	4280.44	0.0510082	0.0578229	0.778515	0.377596	0.49639
YBR008C	3709.6	0.0477499	0.0516945	0.853734	0.355498	0.483643
YBR295W	5161.58	0.0460462	0.0551233	0.697949	0.403474	0.524516
YPR138C	4771.92	0.0391439	0.0587794	0.443723	0.505331	0.649711
YGR055W	3402.84	0.0368931	0.0604084	0.373456	0.541127	0.680772
YKL174C	4461.24	0.033192	0.054077	0.377023	0.539201	0.680772
YOL020W	2369.31	0.0310174	0.0619642	0.250786	0.616522	0.737582
YNL275W	7070.93	0.0283058	0.047666	0.352755	0.552558	0.682019
YHR092C	1687.95	0.00710822	0.0700723	0.0103142	0.919107	0.943294
YML123C	4888.33	0.00638842	0.0533424	0.0143545	0.904633	0.943294
YBR043C	1937.05	0.00604132	0.0823563	0.0053822	0.941517	0.957891
YJR054W	6316.86	0.00592762	0.05567	0.0113714	0.915077	0.943294
YER166W	3593.43	0.00140825	0.0595472	0.000578145	0.980817	0.980817
YDR046C	4594.18	-0.00155234	0.0541567	0.00086479	0.97654	0.980817
YBR294W	3728.59	-0.0128433	0.0625589	0.0422973	0.837054	0.890321
YNR056C	4034.77	-0.0129759	0.0621776	0.043588	0.834622	0.890321
YDR073W	5248.49	-0.0130539	0.0500125	0.0681638	0.794029	0.868238
YFL055W	941.071	-0.022656	0.0821894	0.0761948	0.782522	0.867168
YOR348C	2112.74	-0.0227125	0.0651294	0.121806	0.727084	0.825911
YPR156C	223.189	-0.0237295	0.168818	0.0204855	0.886189	0.934091
YBL042C	4536.81	-0.0257942	0.0517326	0.248966	0.617804	0.737582
YOR328W	5671.03	-0.0279097	0.0471449	0.350596	0.553776	0.682019
YLL061W	1306.18	-0.0302182	0.0755051	0.160144	0.689024	0.798176
YPL274W	2049.72	-0.0305085	0.0648076	0.222392	0.637223	0.753082
YHL040C	696.234	-0.0430301	0.0946414	0.206738	0.649336	0.759723
YOL122C	1161.42	-0.0441511	0.0814361	0.294269	0.587497	0.716013
YDR384C	319.527	-0.0462619	0.14888	0.0965464	0.756014	0.850516
YKL217W	4095.41	-0.0477968	0.0540922	0.781405	0.376712	0.49639
YOR306C_1	2824.14	-0.0549959	0.0620938	0.784482	0.375774	0.49639
YIL120W	4689.09	-0.055013	0.0522866	1.10796	0.292526	0.407448
YDR497C	5185.3	-0.065718	0.0581986	1.27495	0.25884	0.37388
YPL036W	145.19	-0.0715886	0.191225	0.140985	0.707304	0.811319
YPR201W	4434.49	-0.0733793	0.058174	1.59138	0.20713	0.323122
YGR224W	548.394	-0.117731	0.113443	1.07825	0.299089	0.411687
YBR068C	3431.71	-0.137562	0.0620418	4.91615	0.0266067	0.0510325
YNL291C	531.831	-0.138489	0.120964	1.31124	0.25217	0.373467
YGL114W	2776.74	-0.147015	0.0650849	5.10264	0.0238895	0.0465845
YEL065W	4900.58	-0.153589	0.0552531	7.72879	0.00543473	0.0138231
YLR237W	3358.75	-0.162714	0.0620618	6.87497	0.00874113	0.0204542
YFL040W	1625.55	-0.165947	0.073374	5.12684	0.0235586	0.0465845
YFL050C	1191.65	-0.171832	0.0791267	4.72808	0.029674	0.0559977
YKR050W	9379.13	-0.174033	0.0464425	14.0382	0.000179136	0.000748532
YCR098C	3539.06	-0.176918	0.0709486	6.22047	0.0126282	0.0289705
YFL011W	336.395	-0.20042	0.134647	2.22349	0.135926	0.22399
YAL067C	10884.2	-0.20349	0.0494909	16.8979	3.94462e-05	0.000184608
YJL212C	4555.86	-0.226369	0.0638974	12.5456	0.000397135	0.00154883
YLR428C	19.0775	-0.254219	1.03087	0.0608602	0.805142	0.872237
YIL088C	1122.4	-0.258306	0.0916463	7.94617	0.00481892	0.0128487
YHL047C	2023.04	-0.259149	0.0685015	14.3207	0.000154161	0.000668032
YBR298C	188.028	-0.275798	0.166413	2.76296	0.0964699	0.171015
YJL214W	2431.49	-0.367171	0.0682826	28.8967	7.63435e-08	4.70115e-07
YHR094C	2018.01	-0.379005	0.0650734	33.9399	5.68402e-09	3.69461e-08
YHL016C	3675.32	-0.384959	0.11508	11.1609	0.000835404	0.00287477
YKR039W	12014	-0.406832	0.0444747	83.4762	6.44882e-20	5.38937e-19
YCR010C	2182.5	-0.410671	0.0657784	38.9825	4.27613e-10	2.94298e-09
YKR103W	3650.05	-0.425355	0.0613508	47.9791	4.30792e-12	3.15017e-11
YNL065W	3741.78	-0.51406	0.0545391	88.6916	4.61416e-21	4.15274e-20
YLR092W	42.9226	-0.520629	0.355851	2.14434	0.143096	0.232532
YIL013C	4616.71	-0.553455	0.0546993	102.067	5.36845e-24	5.71008e-23
YDR508C	4827.28	-0.59323	0.055431	114.063	1.26265e-26	1.64145e-25
YHR096C	80.0652	-0.616288	0.266893	5.35253	0.0206922	0.0424734
YBR021W	185.084	-0.640366	0.190074	11.3719	0.000745628	0.00281414
YJR005W	260.152	-0.760457	0.149707	25.9219	3.55507e-07	1.89065e-06
YPL004C	119.792	-0.818569	0.258039	10.0328	0.00153781	0.0048628
YDR011W	3574.58	-1.00606	0.059692	281.132	4.25517e-63	9.95709e-62
YPR124W	410.67	-1.17766	0.118884	98.8659	2.70198e-23	2.63443e-22
YER145C	2735.8	-1.35682	0.0734913	333.969	1.31305e-74	3.84067e-73
YJR040W	838.94	-1.88247	0.100837	346.505	2.44524e-77	9.53645e-76
YJL129C_2	2717.48	-2.64225	0.0799134	1033.73	8.34973e-227	4.88459e-225
YOR153W_1	400.097	-7.19112	0.414551	1034.31	6.24559e-227	4.88459e-225

## Sheet: Captan
ORF	baseMean	log2FoldChange	lfcSE	stat	pvalue	padj
YCR028C	18.341	1.41761	0.634903	4.90316	0.0268076	0.0702955
YCR011C	7147.41	0.434991	0.0576511	56.7675	4.90498e-14	6.43097e-13
YOL122C	1396.91	0.397932	0.0823581	23.3177	1.37328e-06	8.52877e-06
YMR177W	4062.1	0.360757	0.0615415	34.3011	4.72108e-09	4.28529e-08
YPR124W	661.973	0.349314	0.118932	8.62001	0.0033249	0.011889
YKL174C	5092.68	0.333523	0.0509235	42.8454	5.92408e-11	6.35492e-10
YGR055W	3856.63	0.316495	0.0702266	20.28	6.68954e-06	3.75889e-05
YLL028W	5421.05	0.316395	0.0596481	28.0926	1.1565e-07	8.02744e-07
YPL265W	555.877	0.30896	0.115303	7.18093	0.00736827	0.0254574
YDR438W	410.439	0.29059	0.141989	4.18819	0.0407065	0.0960675
YAL067C	13163	0.276124	0.0491796	31.4867	2.00809e-08	1.5797e-07
YMR011W	2059.77	0.258989	0.0715192	13.1104	0.000293657	0.00128339
YNL291C	613.678	0.205845	0.130609	2.48388	0.115018	0.215431
YLL048C	8220.64	0.205569	0.047	19.1205	1.22722e-05	6.58237e-05
YML123C	5366.3	0.205205	0.0538451	14.5196	0.000138711	0.000654716
YFL055W	1038.94	0.192976	0.0881369	4.79669	0.0285145	0.0709959
YBR298C	225.501	0.192875	0.179133	1.16021	0.281422	0.409973
YDR387C	127.725	0.18748	0.228855	0.672011	0.412351	0.559281
YJL093C	2957.69	0.166615	0.0681469	5.97759	0.0144888	0.0447795
YLL052C	816.108	0.154707	0.110129	1.97485	0.159934	0.25503
YDR497C	5714.13	0.147991	0.0609415	5.89552	0.0151795	0.0447795
YNL268W_2	981.197	0.138411	0.0893107	2.4038	0.121041	0.219919
YBR295W	5440.48	0.132699	0.0560722	5.60089	0.0179513	0.0504347
YNR056C	4337.8	0.129715	0.0537163	5.83264	0.0157315	0.0452759
YDR011W	5097.3	0.123511	0.0761739	2.6287	0.104947	0.203013
YML116W	5784.98	0.119565	0.052435	5.20008	0.0225858	0.0619796
YMR319C	7107.94	0.118915	0.0445159	7.13701	0.00755092	0.0254574
YOL103W	2748.63	0.118709	0.0659779	3.23818	0.0719404	0.151589
YNL275W	7462.68	0.117826	0.0538681	4.78388	0.0287272	0.0709959
YGR121C	6532.09	0.117605	0.0538208	4.77477	0.0288797	0.0709959
YLR130C	9247.98	0.113064	0.0534306	4.47745	0.034345	0.0827084
YFL050C	1341.84	0.112192	0.0911058	1.51702	0.218072	0.334188
YKR106W	4325.91	0.106087	0.0564241	3.53577	0.0600586	0.133715
YCR010C	2641.9	0.105456	0.0693543	2.31264	0.128326	0.229432
YIL120W	5064.41	0.102182	0.0509937	4.0163	0.0450624	0.104262
YPR192W	3944.61	0.0977815	0.0527401	3.4392	0.0636664	0.139123
YPR198W	2880.07	0.0938793	0.0630106	2.22057	0.136183	0.239844
YJR152W	4660.92	0.0930554	0.0529179	3.09323	0.0786185	0.162754
YIL088C	1289.09	0.0891559	0.0909258	0.96217	0.326641	0.464381
YLR081W	11411.1	0.0786518	0.0507423	2.4025	0.121142	0.219919
YNR002C	6840.7	0.0781628	0.0531476	2.16315	0.141354	0.245291
YMR279C	3583.03	0.062048	0.0530399	1.36946	0.241905	0.35681
YOR011W	4025.63	0.0613691	0.0583701	1.10614	0.292923	0.421524
YPL058C	1720.19	0.0606887	0.0757779	0.642498	0.422808	0.562869
YHL040C	737.325	0.0586594	0.103697	0.320846	0.5711	0.687651
YGL077C	1371.73	0.05545	0.082655	0.450371	0.502159	0.637148
YCR098C	3911.71	0.0535851	0.0671086	0.637723	0.424537	0.562869
YNL318C	4576.11	0.049877	0.0687582	0.526274	0.468178	0.607088
YOR202W	237976	0.0491317	0.0340237	2.08516	0.148736	0.247196
YPL092W	3727.77	0.047607	0.0616337	0.596841	0.439786	0.576608
YDL199C	4780.87	0.0424206	0.0649027	0.427354	0.51329	0.644343
YJR054W	6539.5	0.0421371	0.0626843	0.451898	0.501435	0.637148
YBR180W	1791.21	0.0338065	0.0783065	0.186431	0.665904	0.777986
YPL274W	2140.85	0.0308067	0.0685018	0.202342	0.652837	0.770348
YGL114W	3010.04	0.0249772	0.0683901	0.133771	0.714554	0.818615
YOL020W	2411.24	0.0184844	0.0635156	0.0847221	0.770997	0.874785
YOR348C	2188.96	0.0172568	0.0674916	0.0653865	0.798176	0.896998
YBR296C	3142.8	0.0108638	0.0587535	0.0342714	0.853131	0.932124
YHR096C	99.1082	0.00601039	0.277101	0.000475051	0.982611	0.995137
YDR406W	2858.71	0.0044274	0.0654641	0.00459396	0.945962	0.992229
YML047C	3632	0.00035824	0.0605691	3.71451e-05	0.995137	0.995137
YNR055C	7881.41	-0.00054508	0.0471913	0.00019328	0.988908	0.995137
YOL158C	2505.77	-0.00105634	0.0647097	0.000379656	0.984454	0.995137
YNL142W	10209.5	-0.00259435	0.041537	0.00390306	0.950185	0.992229
YFL011W	367.124	-0.00455978	0.137681	0.00110176	0.973521	0.995137
YDR046C	4688.43	-0.0067423	0.0596006	0.0128788	0.909646	0.967011
YOR273C	4574.08	-0.011111	0.07281	0.0233094	0.878655	0.942557
YFL040W	1748.62	-0.0137487	0.0864526	0.0254586	0.87323	0.942557
YDR384C	328.225	-0.030939	0.162847	0.0361651	0.849175	0.932124
YER145C	3979.37	-0.0320551	0.0610667	0.275828	0.599449	0.714494
YOR153W_1	801.914	-0.038699	0.101164	0.146292	0.702104	0.812238
YOR071C	6928.04	-0.0436697	0.0493638	0.782602	0.376346	0.522457
YPL036W	149.707	-0.045005	0.215286	0.0439714	0.833907	0.928311
YBR008C	3668.09	-0.0481102	0.0532808	0.816375	0.366242	0.514483
YLL061W	1326.03	-0.0511124	0.0857513	0.355137	0.551219	0.672969
YKL217W	4155.25	-0.0703454	0.0580089	1.47112	0.225169	0.34064
YGR224W	568.859	-0.0743047	0.122422	0.368286	0.54394	0.672969
YDR508C	5782.13	-0.0759453	0.0560015	1.83885	0.175086	0.275469
YBR294W	3720.59	-0.0828101	0.0648889	1.62946	0.201777	0.313286
YBL042C	4541.93	-0.0862865	0.0597627	2.08615	0.14864	0.247196
YKR103W	4150.62	-0.0873326	0.0609887	2.05052	0.152154	0.249364
YEL065W	5112.42	-0.0914366	0.0528302	2.99789	0.0833729	0.169621
YOR328W	5673.5	-0.0915351	0.0550051	2.77016	0.0960367	0.192073
YPR201W	4502.89	-0.092691	0.0587958	2.48533	0.114912	0.215431
YER166W	3555.06	-0.0934009	0.0640365	2.12805	0.144624	0.247196
YER056C	4157.01	-0.099224	0.0600159	2.73373	0.0982497	0.193224
YBR043C	1905.76	-0.10782	0.076717	1.97545	0.15987	0.25503
YHL016C	4096.53	-0.112393	0.0616201	3.32683	0.068158	0.14623
YPR138C	4621.14	-0.119337	0.0538627	4.90951	0.0267092	0.0702955
YNL065W	4308.55	-0.127326	0.0523673	5.91588	0.015005	0.0447795
YDR536W	5131.31	-0.128997	0.0523747	6.06794	0.0137657	0.0439015
YHL047C	2118.12	-0.185209	0.0698863	7.02582	0.00803427	0.0263345
YOR306C_1	2723.78	-0.2316	0.0689526	11.2782	0.000784228	0.00308463
YHR092C	1585.3	-0.247786	0.0737134	11.3073	0.000772019	0.00308463
YKR050W	9313.48	-0.264556	0.047632	30.8178	2.83433e-08	2.09032e-07
YIL121W	71.7962	-0.276134	0.315375	0.767871	0.380876	0.522598
YHR094C	2084.32	-0.345099	0.0819282	17.7275	2.54915e-05	0.000130782
YEL063C	5547.05	-0.349407	0.0611982	32.5466	1.16369e-08	9.80824e-08
YBR068C	3249.78	-0.379391	0.0622455	37.1016	1.12131e-09	1.10262e-08
YPR156C	202.868	-0.387003	0.203838	3.61062	0.0574117	0.13028
YGR281W	2238.32	-0.388655	0.0755312	26.4438	2.71318e-07	1.77864e-06
YJR040W	1164.3	-0.462892	0.0972826	22.6191	1.97513e-06	1.16533e-05
YJL212C	4304.85	-0.48513	0.0593618	66.5969	3.33101e-16	4.91325e-15
YJR005W	285.261	-0.501326	0.162475	9.52678	0.00202495	0.00746702
YLR092W	44.0734	-0.50859	0.426116	1.4203	0.233354	0.348554
YLR138W	3043.72	-0.51888	0.163321	10.0419	0.00153015	0.00582445
YGR260W	2070.3	-0.699205	0.078451	79.0089	6.18314e-19	1.0423e-17
YJL214W	2252.58	-0.713991	0.0782814	82.7108	9.49828e-20	1.868e-18
YNR072W	1089.79	-0.734962	0.111168	43.452	4.3449e-11	5.12698e-10
YDR073W	4301.76	-0.745611	0.0516914	207	6.20052e-47	2.43887e-45
YIL013C	4479.83	-0.745765	0.0564576	173.39	1.34503e-39	3.96783e-38
YKR039W	10992	-0.810416	0.045867	309.07	3.48154e-69	4.10821e-67
YLR428C	16.1705	-0.946392	1.58558	0.35161	0.553203	0.672969
YBR021W	174.647	-0.963736	0.233579	16.8927	3.95531e-05	0.00019447
YJL129C_2	3599.16	-0.990505	0.0762978	166.207	4.98456e-38	1.17636e-36
YBR069C	107.359	-1.06242	0.283029	13.9999	0.000182824	0.000829742
YPL004C	113.487	-1.15213	0.31733	13.0186	0.000308419	0.00129977
YLR237W	2116.98	-2.58406	0.17044	207.655	4.46137e-47	2.43887e-45

## Sheet: Carbendazim
ORF	baseMean	log2FoldChange	lfcSE	stat	pvalue	padj
YLR138W	11418.9	2.03882	0.0734063	719.845	1.44671e-158	8.53559e-157
YGR260W	8020.47	2.00885	0.108674	318.645	2.85829e-71	6.74556e-70
YBR069C	398.991	1.76868	0.155231	126.885	1.96826e-29	1.93546e-28
YOR153W_1	1744.37	1.29033	0.0838404	232.407	1.78031e-52	2.62596e-51
YOL020W	4641.55	1.076	0.0565799	356.21	1.88292e-79	5.55462e-78
YDR387C	222.417	0.99241	0.191452	26.651	2.4372e-07	1.15036e-06
YPR124W	1082.45	0.98735	0.098181	100.098	1.45056e-23	1.31666e-22
YBR021W	389.432	0.773934	0.146806	27.6311	1.46798e-07	7.53139e-07
YKR103W	7198.62	0.765333	0.0668924	129.587	5.04575e-30	5.41271e-29
YGL077C	2068.27	0.552669	0.0903973	37.2164	1.05719e-09	7.33811e-09
YNL065W	6854.65	0.530431	0.0900483	34.5209	4.21706e-09	2.76452e-08
YKL217W	6377.1	0.489525	0.0616529	62.7954	2.29336e-15	1.93297e-14
YGR281W	3785.67	0.477734	0.0992072	23.0979	1.5396e-06	6.29176e-06
YDR497C	8000.76	0.451255	0.0676985	44.2663	2.86612e-11	2.11376e-10
YNL291C	824.997	0.404924	0.12445	10.5602	0.00115548	0.00296405
YCR010C	3674	0.394376	0.117967	11.1449	0.000842652	0.00220962
YLR092W	73.8097	0.368554	0.320756	1.31672	0.251181	0.370493
YDR046C	6698.9	0.364543	0.0691664	27.7155	1.40532e-07	7.53139e-07
YHL047C	3199.75	0.354798	0.0897746	15.5866	7.88126e-05	0.00025226
YHL016C	5932.9	0.306857	0.0569951	28.9418	7.45857e-08	4.40056e-07
YNR072W	1884.65	0.287109	0.109561	6.85986	0.00881535	0.0200994
YNL275W	9858.5	0.274671	0.0495329	30.7105	2.99534e-08	1.86026e-07
YBR294W	5242.75	0.259393	0.0766067	11.4532	0.000713704	0.00195854
YGR121C	8521.97	0.241756	0.0600072	16.2154	5.65316e-05	0.000190592
YPR192W	5171.04	0.234571	0.0595538	15.5008	8.24716e-05	0.000256096
YHL040C	980.137	0.234357	0.109465	4.57901	0.0323659	0.067003
YIL088C	1682.05	0.212149	0.0961507	4.86369	0.0274276	0.0588448
YKL174C	6051.9	0.206174	0.0756222	7.4273	0.00642418	0.0151611
YNR055C	10578	0.204919	0.0818438	6.26407	0.0123211	0.0274318
YLL048C	10234.6	0.201865	0.0541643	13.8795	0.000194908	0.000547599
YOR202W	310824	0.178518	0.0408544	19.0815	1.25253e-05	4.34703e-05
YLR130C	11644.6	0.13979	0.0752967	3.44545	0.0634263	0.122693
YMR177W	4645.91	0.130596	0.0802852	2.64488	0.103884	0.18296
YLL028W	6302.37	0.128699	0.071697	3.22091	0.0727032	0.136174
YER145C	5229.96	0.11908	0.0826589	2.075	0.14973	0.24539
YPL058C	2188.5	0.116851	0.108086	1.16842	0.279727	0.402534
YBR068C	4774.54	0.116598	0.0671026	3.01828	0.0823305	0.151797
YBR295W	6717.08	0.10524	0.0805306	1.70754	0.191305	0.300987
YHR096C	127.981	0.0998869	0.249832	0.159797	0.689343	0.789733
YNL268W_2	1203.43	0.0941061	0.0995785	0.893224	0.344605	0.478393
YPL036W	195.535	0.0864486	0.195455	0.19561	0.658288	0.761549
YOL122C	1547.37	0.0837449	0.0850517	0.969342	0.324844	0.456329
YMR279C	4495.21	0.0800562	0.0547223	2.1401	0.143492	0.243777
YLL052C	989.849	0.0782778	0.119778	0.426969	0.51348	0.644581
YKR106W	5333.23	0.0750012	0.0579435	1.67546	0.195529	0.303585
YDR438W	470.843	0.0657524	0.136777	0.231077	0.630726	0.751775
YIL121W	100.135	0.0641341	0.285803	0.0503479	0.822459	0.905473
YJL212C	6395.95	0.0608625	0.0688753	0.780794	0.376898	0.508373
YOL158C	3191.38	0.0596663	0.0684512	0.759663	0.383434	0.508373
YPL092W	4666.08	0.0593819	0.0649652	0.83538	0.360722	0.494943
YGR055W	4364.96	0.0556781	0.0708841	0.616895	0.432203	0.548387
YOR328W	7439.46	0.055548	0.0632868	0.770345	0.38011	0.508373
YKR050W	12790.2	0.026257	0.0576669	0.207309	0.648884	0.761549
YPR156C	289.403	0.0255346	0.166884	0.0235833	0.87795	0.933316
YIL120W	6111.49	0.0108555	0.0757437	0.020542	0.886034	0.9335
YPR201W	5807.1	0.00526828	0.0944884	0.00311201	0.955513	0.96761
YDR536W	6692.74	0.00469746	0.0669834	0.00491922	0.944084	0.96761
YDR406W	3561.37	0.00387347	0.0732238	0.00281788	0.957665	0.96761
YBR043C	2465.89	0.00297397	0.0734576	0.00164882	0.96761	0.96761
YCR098C	4779.38	-0.00371593	0.0862388	0.0018831	0.965387	0.96761
YAL067C	14825.6	-0.00398153	0.0579113	0.00473217	0.945156	0.96761
YML123C	6191.78	-0.0109128	0.054619	0.0399195	0.841638	0.911131
YOR348C	2696.14	-0.0189343	0.0875307	0.0467947	0.828738	0.905473
YHR094C	2883.21	-0.0238924	0.0663871	0.129529	0.71892	0.815698
YMR011W	2311.97	-0.0314202	0.100408	0.0979356	0.754321	0.839716
YBR008C	4589.16	-0.037639	0.0591191	0.405352	0.524338	0.651283
YGL114W	3666.52	-0.0409325	0.081776	0.250536	0.616698	0.742554
YOL103W	3233.87	-0.0448975	0.0722389	0.386346	0.534226	0.656653
YBR180W	2172.06	-0.0473389	0.0897387	0.278273	0.597836	0.727264
YJR054W	7900.24	-0.0489354	0.0598442	0.668598	0.413541	0.542198
YGR224W	714.346	-0.0520912	0.115705	0.202679	0.652567	0.761549
YLL061W	1640.3	-0.0742028	0.0935403	0.629177	0.427657	0.548387
YCR011C	7381.31	-0.0759544	0.0949779	0.639488	0.423896	0.548387
YPR198W	3381.21	-0.0792939	0.0665355	1.42029	0.233356	0.348557
YBR296C	3797.65	-0.0799578	0.0631049	1.60529	0.205156	0.314394
YBL042C	5664.52	-0.0859788	0.0794455	1.17114	0.279167	0.402534
YER056C	5200.79	-0.0870461	0.0835905	1.08421	0.297757	0.423317
YJR152W	5453.32	-0.0895302	0.0605165	2.18854	0.139041	0.241277
YNR002C	8025.13	-0.0985288	0.0697482	1.99512	0.157807	0.255085
YNL142W	12289.4	-0.105327	0.072192	2.12817	0.144614	0.243777
YOR306C_1	3537.91	-0.106103	0.0867568	1.49533	0.221391	0.334924
YOR011W	4732.65	-0.109688	0.0642887	2.91013	0.0880246	0.157377
YOR071C	8391.75	-0.129657	0.0604835	4.594	0.032084	0.067003
YPL274W	2521.18	-0.135176	0.0782199	2.98603	0.083986	0.152467
YML116W	6570.33	-0.150643	0.063564	5.61503	0.017807	0.0389117
YOR273C	5425.95	-0.156285	0.0800981	3.80585	0.051074	0.103909
YLR428C	25.0254	-0.15818	0.916767	0.0297675	0.863019	0.925784
YFL040W	2072.28	-0.164192	0.08611	3.63533	0.0565655	0.113131
YFL055W	1143.61	-0.164434	0.0899925	3.33762	0.0677127	0.128873
YLR081W	13066.1	-0.169524	0.0596105	8.08309	0.00446802	0.0112176
YMR319C	7993.52	-0.182039	0.0695244	6.85137	0.00885736	0.0200994
YNR056C	4773.78	-0.236375	0.0627588	14.1746	0.000166601	0.000491473
YBR298C	241.612	-0.248438	0.172079	2.08436	0.148815	0.24539
YDR384C	380.206	-0.257685	0.187972	1.87656	0.170725	0.272237
YDL199C	5357.12	-0.276098	0.0980279	7.92168	0.00488458	0.0117851
YEL063C	7022.59	-0.300534	0.0600856	24.9787	5.79684e-07	2.53343e-06
YJL093C	3146.03	-0.300855	0.0761702	15.5797	7.90985e-05	0.00025226
YJL214W	3136.18	-0.32817	0.08394	15.2577	9.37919e-05	0.000283781
YNL270C	9.93575	-0.328719	0.940675	0.122096	0.726773	0.816754
YIL013C	6226.15	-0.359173	0.0802857	19.9689	7.87109e-06	2.81451e-05
YJR005W	370.646	-0.36254	0.193638	3.49953	0.0613863	0.120726
YEL065W	5842.46	-0.364606	0.0708086	26.4544	2.69837e-07	1.22464e-06
YER166W	4066.43	-0.365051	0.0779197	21.8991	2.87371e-06	1.13032e-05
YFL050C	1425.82	-0.372026	0.110325	11.3494	0.000754709	0.00202399
YFL011W	404.963	-0.384381	0.136512	7.91827	0.00489381	0.0117851
YHR092C	1882.99	-0.406088	0.0767267	27.9538	1.24246e-07	6.98142e-07
YNL318C	4918.87	-0.406963	0.0845751	23.0896	1.54628e-06	6.29176e-06
YML047C	3919.74	-0.45176	0.0860669	27.4562	1.6069e-07	7.90059e-07
YJR040W	1445.96	-0.474338	0.102069	21.5307	3.48215e-06	1.28404e-05
YPR138C	5134.6	-0.490181	0.071026	47.4377	5.67789e-12	4.46661e-11
YPL265W	518.06	-0.57167	0.122805	21.6036	3.3523e-06	1.27604e-05
YKR039W	13836.7	-0.772791	0.0619018	154.173	2.12327e-35	2.50545e-34
YDR073W	5107.82	-0.941697	0.0605415	238.79	7.22185e-54	1.2174e-52
YDR508C	5436.6	-1.09114	0.0721208	224.487	9.49835e-51	1.24534e-49
YLR237W	3279.57	-1.14946	0.0720724	249.673	3.05992e-56	6.01785e-55
YPL004C	127.842	-1.67947	0.438049	14.1012	0.000173233	0.000498572
YDR011W	3270.44	-3.72482	0.13761	613.47	1.96769e-135	7.73958e-134
YJL129C_2	3017.54	-6.50017	0.128241	3163.41	0	0

## Sheet: Chlorothalonil
ORF	baseMean	log2FoldChange	lfcSE	stat	pvalue	padj
YAL060W	6.53094	2.90183	1.23081	5.52215	0.0187771	0.0399014
YML116W	10164.8	0.771092	0.0557677	189.312	4.49211e-43	4.45468e-42
YCR028C	17.2188	0.628309	0.731258	0.733936	0.39161	0.517796
YCR011C	9931.93	0.498372	0.0549863	81.8147	1.49459e-19	1.18571e-18
YOR153W_1	1326.54	0.497811	0.0855358	33.7977	6.11504e-09	3.30768e-08
YER056C	6932.73	0.466524	0.0556201	70.1184	5.58487e-17	3.90941e-16
YPL265W	786.422	0.42095	0.102989	16.6804	4.42368e-05	0.000164505
YGR260W	3852.47	0.288788	0.0664837	18.8424	1.41976e-05	5.63172e-05
YGR121C	9396.84	0.280676	0.0534011	27.5931	1.49716e-07	7.12646e-07
YML123C	7421.96	0.261035	0.0512086	25.9594	3.4867e-07	1.59584e-06
YLL048C	11324.5	0.251386	0.0642169	15.3064	9.14083e-05	0.000329624
YMR177W	5259.57	0.243884	0.0576156	17.8993	2.32908e-05	8.94066e-05
YMR011W	2769.65	0.240028	0.0625506	14.7231	0.00012451	0.000435787
YNL291C	827.982	0.197316	0.119118	2.7419	0.0977484	0.175947
YPR192W	5530.08	0.192959	0.0523147	13.5995	0.000226242	0.000727642
YOR273C	6661.3	0.192414	0.0748171	6.61106	0.0101347	0.0236477
YKR103W	6159.16	0.172875	0.0609815	8.03186	0.00459617	0.0121543
YGL077C	1936.81	0.171354	0.0855142	4.01504	0.045096	0.0909564
YPL058C	2420.23	0.167472	0.0738578	5.13967	0.023385	0.0488214
YML047C	5214.66	0.163739	0.0598434	7.48488	0.00622193	0.0151104
YBR180W	2541.43	0.162991	0.0679091	5.76127	0.0163833	0.0354474
YGL114W	4279.7	0.162465	0.0636045	6.52135	0.0106587	0.0243921
YER166W	5266.59	0.162125	0.0578802	7.84311	0.00510147	0.0128809
YPL092W	5253.52	0.158989	0.0533446	8.87933	0.00288418	0.00817184
YAL067C	17056.6	0.157039	0.0505023	9.66549	0.00187762	0.00558592
YLR130C	12728.2	0.156923	0.0508256	9.52931	0.00202217	0.00586921
YMR279C	5007.33	0.149727	0.0534106	7.85814	0.00505923	0.0128809
YHL040C	1027.2	0.137876	0.0974952	1.99882	0.157422	0.25662
YNR056C	5892.61	0.137834	0.0541683	6.47433	0.0109443	0.0245731
YLR081W	15762.2	0.134483	0.046331	8.42252	0.00370602	0.0102562
YHL047C	3199.72	0.133463	0.0830949	2.57889	0.108298	0.186775
YHR096C	139.929	0.121701	0.244834	0.247138	0.619098	0.682154
YNR072W	1923.36	0.118188	0.0928015	1.62265	0.202722	0.310299
YJL093C	3934.61	0.11783	0.0675475	3.04261	0.0811054	0.148485
YLL052C	1088.74	0.115248	0.0981997	1.37653	0.240694	0.358032
YBR069C	204.669	0.114317	0.193925	0.347886	0.555312	0.61759
YFL055W	1364.72	0.108498	0.0936578	1.34164	0.246744	0.362501
YNL268W_2	1313.39	0.106202	0.0839864	1.60022	0.205872	0.310299
YOR011W	5535.26	0.104497	0.0557701	3.50962	0.0610134	0.12101
YIL120W	6851.02	0.0990592	0.0562699	3.09895	0.0783428	0.145669
YKR106W	5841.46	0.0974882	0.0550943	3.13124	0.0768052	0.145077
YOL103W	3688.82	0.0935347	0.0658785	2.01648	0.1556	0.25662
YOR202W	326310	0.0842315	0.0346978	5.89229	0.0152073	0.0335124
YKL174C	6281	0.0813309	0.0555722	2.14185	0.143329	0.24366
YNR055C	10932.7	0.0674833	0.0513689	1.72599	0.188924	0.29976
YDR387C	165.011	0.0577888	0.205824	0.0788007	0.778929	0.806022
YPR198W	3851.06	0.0572547	0.0653363	0.76795	0.380852	0.509229
YDR438W	509.679	0.05689	0.124403	0.209056	0.647508	0.706912
YDR046C	6485.56	0.0538245	0.051502	1.09243	0.295932	0.414305
YLR237W	5000.18	0.0511793	0.0627828	0.664464	0.414988	0.519704
YOL020W	3301.79	0.0500643	0.0604764	0.685821	0.40759	0.519704
YNL275W	9862.36	0.0497632	0.0443671	1.2581	0.26201	0.375654
YDR406W	3930.22	0.047569	0.0632673	0.565562	0.452028	0.537913
YNR002C	9161.2	0.0465056	0.0612639	0.576177	0.447815	0.537913
YBR296C	4307.85	0.0454567	0.0536799	0.717166	0.397075	0.519252
YJR152W	6190.4	0.0383116	0.0558844	0.470083	0.492949	0.569523
YHL016C	5839.22	0.0381664	0.0554319	0.474074	0.491119	0.569523
YOR071C	9645.61	0.0363767	0.0449821	0.654013	0.418682	0.519704
YNL142W	14001	0.0337232	0.0417531	0.652396	0.419257	0.519704
YDR536W	7332.65	0.0289492	0.0484431	0.357096	0.550123	0.61759
YPR201W	6346.41	0.0240828	0.0583189	0.170518	0.679651	0.728635
YPL036W	207.383	0.0183107	0.184307	0.0098715	0.920856	0.92866
YJR054W	8773.83	0.0159517	0.0527427	0.0914724	0.762314	0.795748
YCR010C	3465.44	0.0143639	0.0652733	0.0485079	0.82568	0.847034
YKL217W	5754.5	-0.00450846	0.0603957	0.00557719	0.940469	0.940469
YPL274W	2857.04	-0.0112395	0.064437	0.0304619	0.861446	0.876172
YIL088C	1671.17	-0.0358119	0.0844143	0.180244	0.671164	0.726077
YFL011W	491.397	-0.0398256	0.127716	0.0973454	0.755039	0.795129
YNL318C	5999.45	-0.0450864	0.0708225	0.405353	0.524337	0.594249
YOL158C	3339.5	-0.0470831	0.061209	0.591869	0.441697	0.536347
YOR328W	7792.13	-0.0499064	0.0482476	1.06997	0.300953	0.416435
YDL199C	6255.95	-0.0558448	0.0586255	0.907371	0.340813	0.460872
YCR098C	5093.23	-0.0612064	0.073831	0.687309	0.407081	0.519704
YBR295W	6871.68	-0.0672216	0.0598121	1.26309	0.261067	0.375654
YMR319C	9008.51	-0.0707637	0.0528446	1.79303	0.180558	0.290356
YGR224W	770.883	-0.0709189	0.0996193	0.50695	0.476462	0.561376
YBR043C	2611.67	-0.0712773	0.0674162	1.11789	0.290372	0.411361
YIL121W	103.188	-0.0897795	0.282589	0.100969	0.750669	0.795129
YFL050C	1694.83	-0.0902053	0.088428	1.04065	0.30767	0.420835
YLL061W	1767.79	-0.09635	0.0761913	1.59934	0.205997	0.310299
YJR005W	437.866	-0.0981073	0.152845	0.412123	0.520894	0.594249
YOR348C	2845.01	-0.10392	0.0714617	2.11459	0.145901	0.244539
YBR294W	4981.48	-0.117668	0.0633963	3.44489	0.0634478	0.121779
YDR384C	428.76	-0.136594	0.170976	0.638132	0.424388	0.520641
YFL040W	2268.78	-0.141607	0.0860638	2.70702	0.0999077	0.175947
YDR497C	6958.26	-0.158362	0.0566522	7.81005	0.00519566	0.0128809
YEL065W	6770.86	-0.159547	0.0602809	7.00247	0.00813974	0.0193726
YLL028W	6086.98	-0.214428	0.057526	13.8828	0.00019457	0.000651733
YBR298C	265.497	-0.214569	0.168789	1.61581	0.203677	0.310299
YOR306C_1	3704.72	-0.21719	0.0667292	10.5864	0.0011392	0.00356748
YGR281W	3182.51	-0.231624	0.0725891	10.1755	0.0014232	0.00434258
YOL122C	1496.6	-0.262564	0.0922271	8.09825	0.00443081	0.0119833
YJL212C	6223.07	-0.268318	0.0487286	30.2891	3.72203e-08	1.92575e-07
YDR508C	7339.83	-0.274354	0.0543963	25.4066	4.64329e-07	1.9734e-06
YKR050W	12556.3	-0.278473	0.046346	36.0537	1.91953e-09	1.08774e-08
YHR092C	2118.22	-0.290386	0.0779652	13.8579	0.000197163	0.000651733
YPR156C	278.694	-0.341492	0.183343	3.46754	0.0625842	0.121779
YHR094C	2820.29	-0.347822	0.0647577	28.8048	8.00508e-08	3.96918e-07
YPR138C	5797.78	-0.359397	0.0709171	25.6252	4.14593e-07	1.82728e-06
YNL065W	5394.66	-0.375497	0.059784	39.3676	3.51081e-10	2.19888e-09
YGR055W	4083.9	-0.402771	0.0647059	38.651	5.06761e-10	3.01523e-09
YBL042C	5522.42	-0.428678	0.0517524	68.437	1.30998e-16	8.66041e-16
YLR092W	57.6813	-0.622368	0.378214	2.69694	0.100541	0.175947
YJL129C_2	5324.91	-0.638518	0.0577722	121.409	3.10888e-28	2.64254e-27
YKR039W	14562.3	-0.899354	0.0435437	420.917	1.54138e-93	3.66848e-92
YJL214W	2882.02	-0.942436	0.0737402	161.302	5.87719e-37	5.37989e-36
YDR073W	5528.1	-0.957316	0.0664603	204.474	2.2057e-46	2.38616e-45
YLR138W	3502.73	-1.17355	0.0772607	225.954	4.54619e-51	5.40997e-50
YIL013C	5295.24	-1.34757	0.0669289	394.172	1.0224e-87	2.02776e-86
YBR068C	3420.4	-1.41546	0.0738253	357.285	1.09828e-79	1.86708e-78
YPL004C	144.19	-1.466	0.313876	21.2199	4.09499e-06	1.68036e-05
YDR011W	4369.75	-1.63192	0.0604072	705.166	2.25054e-155	1.33907e-153
YEL063C	5535.94	-1.6657	0.0644619	640.926	2.10208e-141	8.33824e-140
YBR021W	203.798	-1.71194	0.196651	74.4404	6.24973e-18	4.64824e-17
YLR428C	18.4656	-1.82893	0.802619	5.02259	0.0250188	0.0513317
YPR124W	487.674	-2.0764	0.130098	249.213	3.8556e-56	5.09796e-55
YER145C	3218.08	-2.46427	0.0749542	1008.89	2.0977e-221	2.49627e-219
YJR040W	1059.71	-2.64785	0.118124	471.328	1.64718e-104	4.90035e-103
YBR008C	2531.3	-8.69105	0.438216	257.488	6.05417e-58	9.00558e-57

## Sheet: Cisplatin
ORF	baseMean	log2FoldChange	lfcSE	stat	pvalue	padj
YCR028C	19.4631	1.53555	0.621185	6.00102	0.0142976	0.0796582
YER145C	4678.41	0.400203	0.0604155	43.7874	3.66053e-11	2.14141e-09
YGR260W	2839.06	0.277498	0.0708157	15.3432	8.96448e-05	0.00174807
YFL055W	1070.7	0.26821	0.0851872	9.91572	0.00163873	0.0213035
YJR040W	1490.12	0.265593	0.0882529	9.05299	0.00262265	0.0255708
YFL050C	1409.83	0.238762	0.0787658	9.19128	0.0024317	0.0255708
YPL036W	162.961	0.191609	0.198094	0.936656	0.333139	0.60902
YEL065W	5645.17	0.183018	0.0516209	12.5687	0.000392269	0.00573694
YLL048C	8164.71	0.181028	0.0440796	16.8624	4.01907e-05	0.000940463
YFL040W	1877.88	0.179496	0.0775896	5.3532	0.0206843	0.100836
YFL011W	392.72	0.174392	0.124098	1.98053	0.159334	0.426653
YPR138C	5119.47	0.166752	0.0535989	9.67781	0.00186507	0.0218213
YDL199C	5004.68	0.16342	0.0620789	6.9279	0.00848611	0.0620547
YIL013C	5912.91	0.139543	0.0559733	6.215	0.0126673	0.0741035
YER056C	4526.73	0.138452	0.0690222	4.02301	0.0448835	0.187549
YER166W	3864.51	0.138181	0.0595991	5.37608	0.0204147	0.100836
YHL040C	760.36	0.137858	0.106013	1.69279	0.193233	0.491485
YAL067C	12529.9	0.136712	0.0511742	7.13581	0.00755594	0.0620547
YOL158C	2626.22	0.125275	0.0598741	4.38099	0.0363419	0.163539
YPR156C	241.205	0.121858	0.171821	0.504295	0.477619	0.716428
YMR279C	3652.13	0.109275	0.0682438	2.56423	0.109306	0.355244
YKR106W	4340.91	0.108852	0.0528464	4.24395	0.0393905	0.170692
YBR295W	5407.24	0.107862	0.0612142	3.10477	0.0780632	0.285419
YHL047C	2343.69	0.104808	0.0681684	2.36476	0.124103	0.364493
YCR011C	6323.41	0.104409	0.0566312	3.39917	0.0652291	0.254394
YCR098C	3964.41	0.0839972	0.0699852	1.44082	0.230006	0.527661
YML047C	3744.66	0.080614	0.0612167	1.73452	0.187834	0.488369
YPR192W	3923.65	0.0760561	0.0529991	2.06059	0.151151	0.421064
YCR010C	2619.1	0.0748198	0.0720359	1.07912	0.298895	0.592723
YJL214W	2878.74	0.0728351	0.0640763	1.29287	0.255519	0.547305
YPR198W	2864.15	0.0712534	0.0574904	1.53687	0.215084	0.521175
YNL318C	4623.05	0.0708348	0.0711777	0.990468	0.319628	0.603169
YBR296C	3215.58	0.0697399	0.0625907	1.24185	0.265115	0.547305
YML123C	5113.68	0.0650971	0.0517737	1.58149	0.208546	0.519146
YJL093C	2850.55	0.058302	0.0714574	0.665849	0.414503	0.668868
YPL274W	2163.47	0.0547825	0.0710285	0.595055	0.440471	0.695719
YBR068C	3750.27	0.0516545	0.0603044	0.734259	0.391506	0.668868
YKL174C	4594.75	0.0484652	0.0595538	0.662394	0.415716	0.668868
YPR201W	4736.68	0.0481844	0.057615	0.699573	0.402927	0.668868
YNR055C	8032.1	0.046127	0.0488705	0.891041	0.345195	0.617522
YLL028W	4915.61	0.0443165	0.0589176	0.566215	0.451767	0.695719
YKR050W	10334.3	0.0406901	0.0501731	0.657828	0.417328	0.668868
YGR121C	6365.13	0.0380478	0.0557217	0.46629	0.494699	0.723497
YDR508C	6027.4	0.0380135	0.0505523	0.565831	0.45192	0.695719
YPL092W	3720.74	0.0358042	0.0563988	0.403259	0.525411	0.749671
YBR069C	147.217	0.0322451	0.196765	0.0269946	0.869495	0.922937
YBR180W	1794.09	0.0314646	0.0792336	0.15773	0.691255	0.870154
YNL268W_2	944.895	0.0248264	0.0850379	0.0854031	0.770105	0.888634
YHR092C	1738.04	0.0213744	0.0686782	0.0970481	0.755401	0.888634
YKL217W	4298.3	0.0207167	0.0535178	0.150214	0.698331	0.870154
YIL088C	1261.65	0.0206844	0.0958494	0.0470095	0.828351	0.914312
YNL275W	7225.76	0.0203238	0.0571865	0.126359	0.722237	0.879939
YNR002C	6714.05	0.0188909	0.0505499	0.139672	0.708608	0.872706
YML116W	5593.37	0.0182302	0.0637544	0.0819243	0.774706	0.888634
YKR039W	14117.1	0.0171128	0.0428616	0.159426	0.689685	0.870154
YNR056C	4171.33	0.0117252	0.0633862	0.0343372	0.852991	0.922937
YOR306C_1	2957.05	0.00911474	0.0652739	0.0195059	0.888926	0.922937
YPL265W	498.686	0.00526165	0.121906	0.00193225	0.964938	0.971023
YDR438W	370.416	0.00112595	0.13535	0.00131951	0.971023	0.971023
YBL042C	4686.59	-0.00223092	0.0519327	0.00186917	0.965515	0.971023
YBR008C	3732.82	-0.00352748	0.0583252	0.00407827	0.949081	0.971023
YHL016C	4254.82	-0.00744058	0.0545109	0.0186468	0.891384	0.922937
YOR328W	5842.29	-0.0128022	0.0495786	0.0666731	0.796244	0.895774
YOL103W	2629.65	-0.013005	0.0675992	0.0375503	0.846349	0.922937
YLL052C	770.424	-0.015799	0.116367	0.0193599	0.88934	0.922937
YMR011W	1868.21	-0.0177796	0.0656993	0.0738021	0.785879	0.892698
YPR124W	579.619	-0.0202138	0.116176	0.0302809	0.861854	0.922937
YLR138W	3568.52	-0.0203807	0.0681058	0.0896987	0.76456	0.888634
YDR497C	5387.37	-0.0241649	0.0574075	0.177174	0.673813	0.870154
YBR294W	3804.52	-0.0248704	0.0613706	0.164504	0.685043	0.870154
YIL120W	4851.62	-0.0267994	0.0571443	0.22024	0.638857	0.869143
YBR043C	1961.07	-0.0288899	0.0679938	0.180927	0.670578	0.870154
YDR536W	5321.05	-0.0289111	0.0523347	0.305121	0.58069	0.808818
YNL291C	564.098	-0.0360393	0.120508	0.0894243	0.76491	0.888634
YBR298C	208.642	-0.0375914	0.168852	0.0495489	0.82385	0.914312
YNR072W	1346.93	-0.0404456	0.0904473	0.200049	0.654681	0.870154
YOR348C	2150.59	-0.0420022	0.0653145	0.41371	0.520092	0.749671
YGR281W	2503.9	-0.0467288	0.078325	0.356049	0.550709	0.7763
YOR153W_1	801.392	-0.0477275	0.0896482	0.283391	0.594487	0.818294
YDR406W	2814.65	-0.0480324	0.0647492	0.550876	0.45796	0.695861
YHR094C	2293.31	-0.0555171	0.0661694	0.705408	0.400973	0.668868
YOR011W	3872.69	-0.0560568	0.0636457	0.776273	0.378283	0.660584
YDR384C	325.743	-0.0570518	0.147611	0.149411	0.699098	0.870154
YJR054W	6332.81	-0.0571352	0.0565453	1.02123	0.312227	0.598862
YJR152W	4428.95	-0.060738	0.050535	1.44507	0.22932	0.527661
YNL142W	10009.9	-0.0669247	0.0435873	2.35836	0.124613	0.364493
YOR202W	229064	-0.0683092	0.0359579	3.60854	0.0574837	0.231917
YKR103W	4185.68	-0.0686272	0.061793	1.23397	0.266636	0.547305
YDR046C	4600.58	-0.0694016	0.0563876	1.51571	0.21827	0.521175
YGR224W	570.861	-0.0699275	0.102058	0.470146	0.49292	0.723497
YLL061W	1320.24	-0.0700222	0.0746757	0.879475	0.348346	0.617522
YJL212C	4912.24	-0.0715315	0.0509644	1.96997	0.160451	0.426653
YGL114W	2918.32	-0.0715875	0.0674052	1.12762	0.288283	0.581536
YOR273C	4489.68	-0.0725123	0.0737004	0.968619	0.325025	0.603617
YOR071C	6868	-0.0763599	0.0483491	2.49466	0.114233	0.361223
YPL004C	152.338	-0.0821896	0.237608	0.119551	0.729522	0.879939
YOL020W	2332.74	-0.0839704	0.0718607	1.36832	0.2421	0.544726
YOL122C	1173.09	-0.0869958	0.0848799	1.05173	0.305109	0.594962
YMR319C	6626.17	-0.0899924	0.0536516	2.81276	0.0935175	0.32181
YNL065W	4372.39	-0.0903582	0.0529584	2.91449	0.0877874	0.311246
YLR130C	8600.46	-0.103239	0.0570193	3.27847	0.0701944	0.264927
YPL058C	1628.28	-0.105026	0.0702825	2.23492	0.134924	0.385026
YLR081W	10658.6	-0.126248	0.0483943	6.80457	0.00909251	0.0625778
YGL077C	1289.17	-0.131423	0.0814119	2.61395	0.105928	0.354101
YMR177W	3403.48	-0.137009	0.0617698	4.91956	0.0265543	0.124274
YDR011W	4659.31	-0.144112	0.0545814	6.97254	0.00827699	0.0620547
YEL063C	5874.55	-0.175293	0.0606859	8.34054	0.00387701	0.0348931
YLR237W	3406.69	-0.195457	0.0809228	5.82941	0.0157604	0.0838165
YDR073W	5040.32	-0.20752	0.0479428	18.7421	1.49642e-05	0.000437704
YJL129C_2	4381.13	-0.277314	0.0715871	14.9885	0.000108166	0.00180792
YDR387C	108.912	-0.27992	0.243009	1.33434	0.248034	0.547305
YHR096C	90.4131	-0.280695	0.252427	1.24002	0.265467	0.547305
YJR005W	297.609	-0.36993	0.148045	6.24797	0.0124336	0.0741035
YIL121W	68.2668	-0.450051	0.288284	2.44507	0.117895	0.362992
YBR021W	181.551	-0.806859	0.181644	19.7872	8.65592e-06	0.000337581
YLR092W	38.9173	-0.991642	0.385387	6.63823	0.00998133	0.0648787
YGR055W	2457.25	-1.22491	0.0712772	291.001	3.00968e-65	3.52132e-63

[truncated: 12 more sheets: Clotrimazole, Difenoconazole, DL-4-Hydroxy-3-Methoxymandelic , Epoxiconazole, Fluconazole, Iprobenfos, Irgasan, Ketoconazole, N-Phenylanthranilic Acid, Tamoxifen, Tebuconazole, Tunicamycin]
